# Supplementary material for: Cotton Bollworm (H. armigera) Effector PPI5 Targets FKBP17‐2 to Inhibit ER Immunity and JA/SA Responses, Enhancing Insect Feeding
Source: Adv Sci (Weinh). 2024 Oct 1;11(44):2407826. doi: 10.1002/advs.202407826 (PMC11600268; doi:10.1002/advs.202407826)
Supplement: Supplementary file 2 — Supporting Information [file ADVS-11-2407826-s002.xlsx]

## Sheet: Sheet1
PPIF	ATGGAGGAGGCTCCAAAG
PPIR	TTATACAGCACTCTCCTTAGTGAC
dsPPIF	gcgtaatacgactcactataggAGCTGAAAACTTCTTCCAGT
dsPPIR	gcgtaatacgactcactataggCCACTACTTCTGTCTTGGTG
BP-PPIF	GGGGACAAGTTTGTACAAAAAAGCAGGCTGCATGGAGGAGGCTCCAAAG
BP-PPIR	GGGGACCACTTTGTACAAGAAAGCTGGGTGTACAGCACTCTCCTTAGTGACAC
35SF	GACGCACAATCCCACTATCC
PM13F	GTTGTAAAACGACGGCCAG
QRT-PPIF	AGTTTCGTAATGAAAATGGGTGAC
QRT-PPIR	GTGGAACTTGCTGCCTTTGTAA
Q-β-actinF	CCTGGTATTGCTGACCGTATGC
Q-β-actinR	CTGTTGGAAGGTGGAGAGGGAA
BP-GhFKBP17-2F	GGGGACAAGTTTGTACAAAAAAGCAGGCTGCATGGCAACTTCGTTTAGCT
BP-GhFKBP17-2R	GGGGACCACTTTGTACAAGAAAGCTGGGTGTGCAGGTGCAATGG
GhFKBP17-2 1 R	CGCAAACACCTCCTCCTAACtgcaccagccgggaat
GhFKBP17-2 2 F	GTTAGGAGGAGGTGTTTGCGgttttagagctagaaata
GhFKBP17-2 2 R	CAACTTCATCTGAGCAGCAAtgcaccagccgggaat
inf GhFKBP17-2 R	ttctagctctaaaacCAACTTCATCTGAGCAGCAA
pGBKT7-PPIF	atggaggccgaattcATGGAGGAGGCTCCAAAG
pGBKT7-PPIR	gcaggtcgacggatccTTATACAGCACTCTCCTTAGTGAC
AD-GhFKBP17-2F	CAGATTACGCTCATATGGCAACTTCGTTTAGCT
AD-GhFKBP17-2R	ATGCCCACCCTCTAGATGCAGGTGCAATGG
771-PPIF	CTCGGTACCCGGGATCCATGGAGGAGGCTCCAAAG
771-PPIR	TACGAGATCTGGTCGACTACAGCACTCTCCTTAGTGACAC
pXY104 -PPI-F	CAGGTACCCGGGGATCCATGGAGGAGGCTCCAAAG
pXY104 -PPI-R	CTGCCACCGCCGTCGACTACAGCACTCTCCTTAGTGACAC
pXY106-GhFKBP17-2F	AGGACGCCGGCGGATCCATGGCAACTTCGTTTAGCT
pXY106-GhFKBP17-2R	AAGCTCTGCAGGTCGACTCATGCAGGTGCAATGG
104 cYFP R	GATGGGGGTGTTCTGCTGGT
106nYFP F	CAACATCCTGGGGCACAAGC
772-GhFKBP17-2F	GGCGGTACCCGGGATCCAATGGCAACTTCGTTTAGCT
772-GhFKBP17-2R	AAGCTCTGCAGGTCGACTCATGCAGGTGCAATGG
VIGS-GhFKBP17-2F	cgtgagctcggtaccCACCATTTCTATCTTACCCACTA
VIGS-GhFKBP17-2R	tgagtaaggttaccgGTTTCAACAGTGGTGGTAGGT
TRV2F	ctcaaggaagcacgatgagct
BP-PPI-XHTF	GGGGACAAGTTTGTACAAAAAAGCAGGCTGCATGAGCGCTTTTGCAGCA
BP-PPI-XHTR	GGGGACCACTTTGTACAAGAAAGCTGGGTG TGATTGTGCAGAGGAGATGATC
PSUC2-PPI-XHTF	GAATTTTAATTAAGAATTC ATGGAGGAGGCTCCAAAG
PSUC2-PPI-XHTR	CTATAGGGAGAACCTCGAG TACAGCACTCTCCTTAGTGACAC
3AD	AGATGGTGCACGATGCACAG
3BD	TAAGAGTCACTTTAAAATTTGTATAC
T7F	TAATACGACTCACTATAGGG
PSUC2-PPIF	GAATTTTAATTAAGAATTC ATGAGCGCTTTTGCAGCA
PSUC2-PPIR	CTATAGGGAGAACCTCGAG TGATTGTGCAGAGGAGATGATC
PSUC2F	TTTGTTTCCTCGTCATTGTT CTCG
PSUC2R	TTC ACACCCAACAAGGGCTG
1-QRT-GhFKBP17-2F	AAGAAGCCACTTGCTCTGGTAAT
1-QRT-GhFKBP17-2R	AATCTGGGCACCCGTTCC
2-QRT-GhFKBP17-2F	CACCATTTCTATCTTACCCACTA
2-QRT-GhFKBP17-2R	GTTTCAACAGTGGTGGTAGGT
QNtJAZ-9 R	ACGAGCAAAGAGGCACCAA
QNtJAZ-9 F	CGATGGTTGTAGTATGAAAAGTGC
QNtJAR4 F	CTACGTGATCTTCTGGGAACTG
QNtJAR4 R	CCTGCATCGACGAAAGATTTG
QNtMYC2F	GAAGGAGGCGGATAGTAGTAGA
QNtMYC2R	CATGATTCAATGGCTCCTCTCT
QNtEF1a F	GCATTGCTTGCTTTCACCCTT
QNtEF1a R	AACCTCCTTCACGATTTCATCATACC
QNitLSD1-SA-F	GGCGTAACGACAACATAGTTAC
QNitLSD1-SA-R	CCATATTTATATGCAGCGAGCC
QNitPAD4-SA-F	CGAACTCGCAACCTTAATAGTG
QNitPAD4-SA-R	CGTTGCTTGTACGAATCGTAAT
QNit ICS1-SA-F	CAAGTACTCATGTCCCTGGTAA
QNit ICS1-SA-R	GTTAAAGGATCAATGTCCGCAG
ubq7-F	GAAGGCATTCCACCTGACCAAC
ubq7-R	CTTGACCTTCTTCTTCTTGTGCTTG
1J-GhJAZ3-F	TTCGCTTTGCCTTCGGTTATT
1J-GhJAZ3-R	TGCCTACTCGTTGCCTGTTGT
4J-GhMYC2-2-F	CCCAGCTTCCGTGCTTTATTTT
4J-GhMYC2-2-R	GGAGGAAGGACTTTGATGGGT
5J-GhMYC2-3-F	TCCAAAATCGGAAGTGAGATATAG
5J-GhMYC2-3-R	GGTTGTGTTGTGTGCTACCAGG
1S-GhICS-F	GTCTTCAGCCACCTAATGGACCCGC
1S-GhICS-R	GCTCTGGATTCACCTCTAGCACG
3S-GhPR1-F	CAATGGACCTTACGGGGAGAAT
3S-GhPR1-R	GCACCCGACTCTCTTGGTTCTG
5S-GhPR5-F	CCCGTCACCCTGGTAGAGTT
5S-GhPR5-R	TGCATATTGGCAATCCCCTG
4S-GhPR2-F	TACGCTCTGTTCACCGCCCA
4S-GhPR2-R	CACTCGTCCCGACTGCTCCC
2S-GhNPR1-F	AAGCCTTGCCTCAACCCATT
2S-GhNPR1-R	CGTCACAGTATGCCACAGCGTAGT
7J-GhPR4-F	TAGCCGTGTTCCAGCAGATTG
7J-GhPR4-R	TTTTGGCTTTTTCTCTTTATC
6J-GhMYC3-F	AGGAAACTCTCCGTTCGCTGTG
6J-GhMYC3-R	CTACTATCGGCCTCCTTAACAACG
QRTGh_D12G2247osmotin-like F	AAATCTCCTCCCTCCT
QRTGh_D12G2247osmotin-like R	GTCCACCACAATCACC
QRTprotease inhibitorsGh_Sca005135G01F	CCATCGTCCTTTTCGT
QRTprotease inhibitorsGh_Sca005135G01R	ACCGTTGTTGTTTCGC
QRTprotease inhibitorsGh_A10G2353F	ATGAAAACCACAACAGTTTCGG
QRTprotease inhibitorsGh_A10G2353R	AACATGAACTACTTGTTGAATC
BP-2870F+	GGGGACAAGTTTGTACAAAAAAGCAGGCTGCATGGCTGAAGAGCAGAAGGA
BP-2870R-	GGGGACCACTTTGTACAAGAAAGCTGGGTGAGCTTTCTTTTCTTCCTCTTTCTT
BP-4038F	GGGGACAAGTTTGTACAAAAAAGCAGGCTGCATGATTGCCACTTTGCTCTAC
BP-4038R-	GGGGACCACTTTGTACAAGAAAGCTGGGTGCTCGTAGACCCAGTTCTCGG
BP-7157F+	GGGGACAAGTTTGTACAAAAAAGCAGGCTGCATGGATAACAGCACTAGCCAAC
BP-7157R-	GGGGACCACTTTGTACAAGAAAGCTGGGTGAACTGCTCGTATCCAATCAAT
BP-apn3F	GGGGACAAGTTTGTACAAAAAAGCAGGCTGCCAGCTGCCTACGCTCTCC
BP-apn3R-	GGGGACCACTTTGTACAAGAAAGCTGGGTGTAGCGCCTGCACCGAAG
BP-CMF8F	GGGGACAAGTTTGTACAAAAAAGCAGGCTGCATGTCTTTCCTTGGCAAAACTTA
BP-CMF8R-	GGGGACCACTTTGTACAAGAAAGCTGGGTGAGCAGATTTGTAGTATCTCTTGG
BP-NLEOF+	GGGGACAAGTTTGTACAAAAAAGCAGGCTGCATGGAGGAGTTCAACCTGC
BP-NLEOR-	GGGGACCACTTTGTACAAGAAAGCTGGGTGAGCCTTGACATCGTTGCA
BP-PGRPB-F+	GGGGACAAGTTTGTACAAAAAAGCAGGCTGCATGCATCCTTCTCCAACTGG
BP-PGRPB-R-	GGGGACCACTTTGTACAAGAAAGCTGGGTGTAGTTCTGGTGTGAAATGGTCC
BP-A3KLP1F	GGGGACAAGTTTGTACAAAAAAGCAGGCTGCACGAATTACGTAATCAGGAGTAC
BP-A3KLP1R-	GGGGACCACTTTGTACAAGAAAGCTGGGTGATGTTGGAAAGGGTTGGG
BP- GFP-F	GGGGACAAGTTTGTACAAAAAAGCAGGCTGCATGAGTAAAGGAGAAGAACTTTTC
BP-GFP-R	GGGGACCACTTTGTACAAGAAAGCTGGGTGTTTGTATAGTTCATCCATGCC
Bar-GhFKBP17-2-1-F	GACgcctagCTCCACCATTTCTATCTTACCC
Bar-GhFKBP17-2-2-F	GACgcgctaCTCCACCATTTCTATCTTACCC
Bar-GhFKBP17-2-3-F	GACgcggatCTCCACCATTTCTATCTTACCC
Bar-GhFKBP17-2-4-F	GACgcgtcaCTCCACCATTTCTATCTTACCC
Bar-GhFKBP17-2-5-F	GACgctacgCTCCACCATTTCTATCTTACCC
Bar-GhFKBP17-2-6-F	GACgtacgaCTCCACCATTTCTATCTTACCC
Bar-GhFKBP17-2-7-F	GACgtcacgCTCCACCATTTCTATCTTACCC
Bar-GhFKBP17-2-8-F	GACgtcgctCTCCACCATTTCTATCTTACCC
Bar-GhFKBP17-2-1-R	GACacgtcaTTTCAACAGTGGTGGTAGGTT
Bar-GhFKBP17-2-2-R	GACaccatgTTTCAACAGTGGTGGTAGGTT
Bar-GhFKBP17-2-3-R	GACacgagcTTTCAACAGTGGTGGTAGGTT
Bar-GhFKBP17-2-4-R	GACacagcgTTTCAACAGTGGTGGTAGGTT
Bar-GhFKBP17-2-5-R	GACatgatgTTTCAACAGTGGTGGTAGGTT
Bar-GhFKBP17-2-6-R	GACatcatcTTTCAACAGTGGTGGTAGGTT
Bar-GhFKBP17-2-7-R	GACatggtcTTTCAACAGTGGTGGTAGGTT
Bar-GhFKBP17-2-8-R	GACatgctgTTTCAACAGTGGTGGTAGGTT
Bar-GhFKBP17-2-9-R	GACagcacgTTTCAACAGTGGTGGTAGGTT
ADREC-FKBP17AF	CAGATTACGCTCATATGGCAACTTCCTTTAGCTCT
ADREC-FKBP17AR	ATGCCCACCCTCTAGATCATGCAGGTGCAATGGA
ADREC-FKBP17-1F	CAGATTACGCTCATATGGTGGTGGTCCACTGC
ADREC-FKBP17-1R	ATGCCCACCCTCTAGACTAATGCCTTATGCTGATCAAC
ADREC-FKBP20F	CAGATTACGCTCATATGCCCATGATTCTCTCAAC
ADREC-FKBP20R	ATGCCCACCCTCTAGATCAATTGCACACAACATCTGA
ADREC-FKBP19F	CAGATTACGCTCATATGGCTTCAATTTCAGCAAC
ADREC-FKBP19R	ATGCCCACCCTCTAGACTTGGTTCCTTAGCACAAAAT
qRT-NbBAK1-F	TCAGGATTATCCCGCTCACC
qRT-NbBAK1-R	CTGCTGGCAGAATTGCAGAA
qRT-NbHSP90-F	GACTGCTCTTCTCACCTC
qRT-NbHSP90-R	TTCCATCTTGCTGCCTTC
qRT-NbSGT1-F	AAGCAATCGCCATGACTC
qRT-NbSGT1-R	GTTCGCATCAACAACAGC
qRT-NbEDS1-F	CAATCAACTGAGTCCAACAT
qRT-NbEDS1-R	TCATCGTTACCACTTCATCA
TRV2-NbBAK1-F	cgtgagctcggtaccGTGAGGGTGGTGAGCGGGATAAT
TRV2-NbBAK1-R	tgagtaaggttaccgGCTCATAACTGGGCAAAGGGCTT
TRV2-NbHSP90-F	cgtgagctcggtaccATCAACACTTTCTACAGCAA
TRV2-NbHSP90-R	tgagtaaggttaccgACCAGCTTGAGACTCCCAAA
TRV2-NbSGT1-F	cgtgagctcggtaccAGGCCAACATCAAACTCAAC
TRV2-NbSGT1-R	tgagtaaggttaccgCAAACAACCTAGGCTGGAAA
TRV2-NbEDS1-F	cgtgagctcggtaccAGCACGAGGTAGTTGTAAG
TRV2-NbEDS1-R	tgagtaaggttaccgAACAGCATCTGGATTCTCAA
QNbFKBP17-21F:	AATTCCAAATTGAGATGTGAAC
QNbFKBP17-21R:	AGTCTCTCTTTCTCTCTCTACACTG
QNbFKBP17-22F:	TAATAGAATGGAGCCTTGTGAT
QNbFKBP17-22R:	CACAAGAGCCTAAACTTATCTGT
QNbFKBP17-23F:	AAAAATGGCAGCCTTGTTTG
QNbFKBP17-23R:	TAGGCGGGCAGGTTTACTAC
AD-PPI5F	CAGATTACGCTCATATGGAGGAGGCTCCAAAG
AD-PPI5R	ATGCCCACCCTCTAGATTATACAGCACTCTCCTTAGTGAC
pGBKT7-GhFKBP17-2F	atggaggccgaattcATGGCAACTTCGTTTAGCT
pGBKT7-GhFKBP17-2R	gcaggtcgacggatccTGCAGGTGCAATGG
1-BIP5F:	GGTGGGACGTTCGATGTCAGTA
1-BIP5R:	CAGTGGCTCGGAGAAATCAACA
2-BIP5F:	CGTACTTCAATGATGCCCAGAG
2-BIP5R:	CCTCACCTCCCAAATGAGTGTC
5-BZIP23F:	CAACCCACCTGGCCCTGATAAT
5-BZIP23R:	TCGTCTTCCAATGAGGCTGCTC
7-WRKY33F:	GGTTGAAGACGGGTATAATTGGA
7-WRKY33R:	CAGCAGAATGAGACGACGAGGA
8-WRKY33F:	AACCATCCCAAGCCTCAATCTA
8-WRKY33R:	ACCACAACCTACCATACCCTCA
9- EFRF:	CTTTCCTCAACTTAGCCCTTCT
9- EFRR:	TGTGACTCTATGATGCCTGGAT
10- EFRF:	GGCTCTTTACCCATTGAGTTAG
10- EFRR:	TTTCCCTCCAAGGAGTTGTTAT
VIGS-NbFKBP17-2-1F	cgtgagctcggtaccGGGGACTTAGTTGTGATAGATG
VIGS-NbFKBP17-2-1R	tgagtaaggttaccgCTGTTCCTAAATCTGCTCCTTC
qRT-NbPR1a-pathogen-related-F	ACGCAGATTTCAACCGAGTAT
qRT-NbPR1a-pathogen-related-R	GCCAGTCGCATTGGAGATAA
qRT-NbPR3-JA-F	TGGGGTTATTGCTGGCTTAG
qRT-NbPR3-JA-R	GGGTCATCCAAAACCAGAGA
qNbPR1-SA_F	CCGCCTTCCCTCAACTCAAC
qNbPR1-SA_R	GCACAACCAAGACGTACTGAG
qNbPR2-SA_F	AGGTGTTTGCTATGGAATGC
qNbPR2-SA_R	TCTGTACCCACCATCTTGC
qNbPR4-JA_F	GGCCAAGATTCCTGTGGTAGAT
qNbPR4-JA_R	CACTGTTGTTTGAGTTCCTGTTCCT
qNbLOX-JA_F	AAAACCTATGCCTCAAGAAC
qNbLOX-JA_R	ACTGCTGCATAGGCTTTGG
qNbEF1α_F	GGTTAAGATGATGCCGACCAAG
qNbEF1α_R	CGCCAGTTGGGTCCTTCTTG
BP-PPI5-33A-F	GGGGACAAGTTTGTACAAAAAAGCAGGCTGCTTCGTAATGAAAATGGGTGAC
BP-PPI5-91A-F	GGGGACAAGTTTGTACAAAAAAGCAGGCTGCGGTGACTTTACTAAAGGCGAC
BP-PPI5-190A-R	GGGGACCACTTTGTACAAGAAAGCTGGGTGTGTCTTGGTGTCTACAATAACCA
BP-PPI5-90A-R	GGGGACCACTTTGTACAAGAAAGCTGGGTGTCCTTGGATCATGAAGTTATCG
ADPPI5-33A-F	CAGATTACGCTCATTTCGTAATGAAAATGGGTGAC
ADPPI5-91A-F	CAGATTACGCTCATGGTGACTTTACTAAAGGCGAC
ADPPI5-190A-R	ATGCCCACCCTCTAGATGTCTTGGTGTCTACAATAACCA
ADPPI5-90A-R	ATGCCCACCCTCTAGATCCTTGGATCATGAAGTTATCG
BPGhFKBP17-2-147AAF	GGGGACAAGTTTGTACAAAAAAGCAGGCTGCGGAGACTTGGTGGTGCTTG
BPGhFKBP17-2-245AAR	GGGGACCACTTTGTACAAGAAAGCTGGGTGGGAGACTTTATCAACTTCAACTATGT
BPGhFKBP17-2-1AAF	GGGGACAAGTTTGTACAAAAAAGCAGGCTGCATGGCAACTTCGTTTAGCTC
BPGhFKBP17-2-244AAR	GGGGACCACTTTGTACAAGAAAGCTGGGTGATTCCTTGGAGAAGCCCC
ADGhFKBP17-2-147AAF	CAGATTACGCTCATGGAGACTTGGTGGTGCTTG
ADGhFKBP17-2-245AAR	ATGCCCACCCTCTAGAGGAGACTTTATCAACTTCAACTATGT
ADGhFKBP17-2-1AAF	CAGATTACGCTCATATGGCAACTTCGTTTAGCTC
ADGhFKBP17-2-244AAR	ATGCCCACCCTCTAGAATTCCTTGGAGAAGCCCC
BP-FKBP17-2A-F	GGGGACAAGTTTGTACAAAAAAGCAGGCTGCATGGCAACTTCCTTTAGCTCT
BP-FKBP17-2A-R	GGGGACCACTTTGTACAAGAAAGCTGGGTGTCATGCAGGTGCAATGGA
BP-FKBP17-1F	GGGGACAAGTTTGTACAAAAAAGCAGGCTGCATGGTGGTGGTCCACTGC
BP-FKBP17-1R	GGGGACCACTTTGTACAAGAAAGCTGGGTGCTAATGCCTTATGCTGATCAAC
BP-FKBP20-2F	GGGGACAAGTTTGTACAAAAAAGCAGGCTGCATGCCCATGATTCTCTCAAC
BP-FKBP20-2R	GGGGACCACTTTGTACAAGAAAGCTGGGTGTCAATTGCACACAACATCTGA
BP-FKBP19F	GGGGACAAGTTTGTACAAAAAAGCAGGCTGCATGGCTTCAATTTCAGCAAC
BP-FKBP19R	GGGGACCACTTTGTACAAGAAAGCTGGGTGCTTGGTTCCTTAGCACAAAAT
104-PPI5-33A-F	CAGGTACCCGGGGATCCTTCGTAATGAAAATGGGTGAC
104-PPI5-91A-F	CAGGTACCCGGGGATCCGGTGACTTTACTAAAGGCGAC
104-PPI5-190A-R	CTGCCACCGCCGTCGACTGTCTTGGTGTCTACAATAACCA
104-PPI5-90A-R	CTGCCACCGCCGTCGACTCCTTGGATCATGAAGTTATCG
